# Supplementary material for: The Dual Character of Animal-Centred Care: Relational Approaches in Veterinary and Animal Sanctuary Work
Source: Vet Sci. 2025 Jul 25;12(8):696. doi: 10.3390/vetsci12080696 (PMC12390183; doi:10.3390/vetsci12080696)
Supplement: Supplementary file 1 [file vetsci-12-00696-s001.zip]

Archive with 1 entries (1 files):
- vetsci-3666485-supplementary.pdf
